# Supplementary material for: Application of transfer learning to predict drug-induced human in vivo gene expression changes using rat in vitro and in vivo data
Source: PLoS One. 2023 Nov 30;18(11):e0292030. doi: 10.1371/journal.pone.0292030 (PMC10688741; doi:10.1371/journal.pone.0292030)
Supplement: S1 Data — (ZIP) [file pone.0292030.s003.zip]

Archive with 18 entries (17 files):
- Unsupervised_Domain_Adaptation_Code/
- Unsupervised_Domain_Adaptation_Code/Adaptation_Effext_Plot.py
- Unsupervised_Domain_Adaptation_Code/CompoundLists.py
- Unsupervised_Domain_Adaptation_Code/DataHandler_doubling_only.py
- Unsupervised_Domain_Adaptation_Code/flip_gradient.py
- Unsupervised_Domain_Adaptation_Code/GeneLists.py
- Unsupervised_Domain_Adaptation_Code/Gene_Instance_Plot.py
- Unsupervised_Domain_Adaptation_Code/Helper.py
- Unsupervised_Domain_Adaptation_Code/LatentSpacesSVM.py
- Unsupervised_Domain_Adaptation_Code/Learning_Layers_Plot.py
- Unsupervised_Domain_Adaptation_Code/Processing.py
- Unsupervised_Domain_Adaptation_Code/READ_ME.pdf
- Unsupervised_Domain_Adaptation_Code/RUN_MODEL.ipynb
- Unsupervised_Domain_Adaptation_Code/SmallParser_doubling_only.py
- Unsupervised_Domain_Adaptation_Code/Train_Model_without_Domain_Adaptation.py
- Unsupervised_Domain_Adaptation_Code/Train_Model_with_Domain_Adaptation.py
- Unsupervised_Domain_Adaptation_Code/Types.py
- Unsupervised_Domain_Adaptation_Code/UDA.py
