# Supplementary material for: Application of transfer learning to predict drug-induced human in vivo gene expression changes using rat in vitro and in vivo data
Source: PLoS One. 2023 Nov 30;18(11):e0292030. doi: 10.1371/journal.pone.0292030 (PMC10688741; doi:10.1371/journal.pone.0292030)
Supplement: S1 Data — (ZIP) [file pone.0292030.s003.zip › Unsupervised_Domain_Adaptation_Code/CompoundLists.py]

GENERAL_47 = [
    'APAP', 'ADP', 'APL', 'AA', 'AM', 'ASA', 'AZP', 'BBr', 'BBZ', 'CBZ', 'CPZ', 'CIM',
    'CFB', 'CMA', 'CPA', 'DZP', 'DFNa', 'ET', 'FP', 'FT', 'GFZ', 'GBC', 'GF', 'HPL', 'HCB', 'IM', 'INAH',
    'KC', 'LBT', 'LS', 'MP', 'MTS', 'ANIT', 'NFT', 'OPZ', 'PH', 'PB', 'PhB', 'PHE', 'PTU', 'RIF', 'SS', 'TC',
    'TAA', 'TRZ', 'VPA', 'WY'
]

UNGENERAL_45 = [  # Dan: ADP and CPZ are removed
    'APAP', 'APL', 'AA', 'AM', 'ASA', 'AZP', 'BBr', 'BBZ', 'CBZ', 'CIM',
    'CFB', 'CMA', 'CPA', 'DZP', 'DFNa', 'ET', 'FP', 'FT', 'GFZ', 'GBC', 'GF', 'HPL', 'HCB', 'IM', 'INAH',
    'KC', 'LBT', 'LS', 'MP', 'MTS', 'ANIT', 'NFT', 'OPZ', 'PH', 'PB', 'PhB', 'PHE', 'PTU', 'RIF', 'SS', 'TC',
    'TAA', 'TRZ', 'VPA', 'WY'
]
