# Supplementary material for: Application of transfer learning to predict drug-induced human in vivo gene expression changes using rat in vitro and in vivo data
Source: PLoS One. 2023 Nov 30;18(11):e0292030. doi: 10.1371/journal.pone.0292030 (PMC10688741; doi:10.1371/journal.pone.0292030)
Supplement: S1 Data — (ZIP) [file pone.0292030.s003.zip › Unsupervised_Domain_Adaptation_Code/flip_gradient.py]

from __future__ import absolute_import
from __future__ import division
from __future__ import print_function

import tensorflow as tf
from tensorflow.python.framework import ops


class FlipGradientBuilder(object):
    def __init__(self):
        self.num_calls = 0

    def __call__(self, x, l=1.0):
        grad_name = "FlipGradient%d" % self.num_calls
        @ops.RegisterGradient(grad_name)
        def _flip_gradients(op, grad):
            return [tf.negative(grad) * l]
        
        g = tf.get_default_graph()
        with g.gradient_override_map({"Identity": grad_name}):
            y = tf.identity(x)
            
        self.num_calls += 1
        return y
    
flip_gradient = FlipGradientBuilder()
