# Supplementary material for: Application of transfer learning to predict drug-induced human in vivo gene expression changes using rat in vitro and in vivo data
Source: PLoS One. 2023 Nov 30;18(11):e0292030. doi: 10.1371/journal.pone.0292030 (PMC10688741; doi:10.1371/journal.pone.0292030)
Supplement: S1 Data — (ZIP) [file pone.0292030.s003.zip › Unsupervised_Domain_Adaptation_Code/Helper.py]

#!/usr/bin/env python3
# -*- coding: utf-8 -*-

from typing import List
import numpy as np
import tensorflow as tf
from keras.metrics import mse, mae, mape

# # Duplicate the rows of given tensor, e.g. [x1, x2] -> [x1, x1, x2, x2]
# def double_rows(arr):
#     temp = tf.tile(arr, [1, 2])
#     return tf.reshape(temp, [tf.shape(arr)[0] * tf.constant(2), tf.shape(arr)[1]])


def custom_loss(true, predict):
    abs_errors = tf.abs(true - predict)
    num_rows = tf.shape(predict)[0]
    num_features = tf.cast(tf.shape(predict)[1], np.float32)
    row_indices = tf.range(num_rows)

    def check_row(row):
        index1 = (row // 2) * 2
        index2 = index1 + 1

        mask = tf.logical_or(tf.less_equal(predict[row], tf.minimum(true[index1], true[index2])), 
            tf.greater_equal(predict[row], tf.maximum(true[index1], true[index2])))
        return tf.reduce_sum(tf.boolean_mask(abs_errors[row], mask)) / num_features

    mean_errors = tf.map_fn(check_row, row_indices, dtype=np.float32)
    return mean_errors


def add_once_to_list(item, coll: List) -> int:
    """Add item to list if it is not yet contained, and return its index."""
    if item not in coll:
        coll.append(item)
    return coll.index(item)


def create_gene_name_mapping(gene_list=None, domain="rat_vivo"):  # Dan: I added the domain thingie
    """
    Creates a mapping from Gene.Symbol entries for big dataset (like Fabp4) to gene names in small dataset (like FABP4).
    :return:
    """
    if gene_list is None:
        genes_small = ['FABP4', 'ACACA', 'AKT1', 'AKT2', 'AKT3', 'PRKAA1', 'PRKAA2', 'ADIPOR1', 'ADIPOR2', 'ADIPOQ',
                        'BCL2A1', 'CPT2', 'CPT1A', 'CPT1B', 'CASP8', 'MLXIPL', 'FABP5', 'ELOVL3', 'FAS', 'FOXO1', 'NR1H4',
                        'RXRA', 'FASLG', 'FABP3', 'FABP7', 'PMP2', 'GCKR', 'IL1A', 'IL10', 'IRS1', 'IRS2', 'MAPK10', 'NFKB1',
                        'NFKB2', 'RELA', 'RELB', 'PPARA', 'PPARG', 'PTEN', 'RXRB', 'RXRG', 'SCD', 'SOCS3', 'SREBF1', 'TGFB1',
                        'TGFB2', 'TGFB3', 'TLR4', 'TNF', 'PNPLA3', 'MTOR']
    else:
        genes_small = gene_list

    gene_mapping = {g.capitalize(): g for g in genes_small}  # Dan: human data are all caps
    if domain=="human_vitro":
        gene_mapping = {g.upper(): g for g in genes_small}  # Dan: I added this
    #   print(gene_mapping.keys())
    # Default sets
    try:
        gene_mapping['Scd1'] = gene_mapping['Scd']
        del gene_mapping['Scd']
        del gene_mapping['Tnf']
    except KeyError:
        pass


    # Cholestasis gene list
    try:
        gene_mapping['Slco1b2'] = gene_mapping['Slco1b1']
        del gene_mapping['Slco1b1']
        # gene_mapping['Slco1b2'] = gene_mapping['Slco1b3']
        #del gene_mapping['Slco1b3']  # Dan: I commented this out because otherwise the number of genes in both domains are not equal!

        gene_mapping['Ugt2b35'] = gene_mapping['Ugt2b4']
        del gene_mapping['Ugt2b4']

        gene_mapping['Cyp3a18'] = gene_mapping['Cyp3a4']
        del gene_mapping['Cyp3a4']
    except KeyError:
        pass

    # Carcinogenic gene list
    try:
        gene_mapping['Fibcd1'] = gene_mapping['Fcn3']
        del gene_mapping['Fcn3']
    except KeyError:
        pass
#    print(gene_mapping.keys())
    return gene_mapping
