# Supplementary material for: Application of transfer learning to predict drug-induced human in vivo gene expression changes using rat in vitro and in vivo data
Source: PLoS One. 2023 Nov 30;18(11):e0292030. doi: 10.1371/journal.pone.0292030 (PMC10688741; doi:10.1371/journal.pone.0292030)
Supplement: S1 Data — (ZIP) [file pone.0292030.s003.zip › Unsupervised_Domain_Adaptation_Code/RUN_MODEL.ipynb]

# %% [code]
pip install tensorflow==1.15 --user

# %% [code]
pip install keras==2.2.4

# %% [code]
pip install scikit-learn

# %% [code]
#Specify which gene set you wish to train model for in line 355 of DataHandlee_doubling_only.py file. 
#Currently set to STEATOSIS gene set. 

# %% [code]
#to train the network without domain adataion run the following script
%run Train_Model_without_Domain_Adaptation.py

# %% [code]
#To train the network with domain adaption run the following script
%run Train_Model_with_Domain_Adaptation.py

# %% [code]
#To run the code to generate figure 3
%run Adaptation_Effext_Plot

# %% [code]
#run code to generate figure 4
%run Gene_Instance_Plot

# %% [code]
#To run the code to train the SVM classifier to classify GTX and carcinogenisty using the model latent space
%run LatentSpacesSVM

# %% [code]
#To run the code to generate Supplemental figure 1
 %run Learning_Layers_Plot

# %% [code]


# %% [code]
